# Supplementary material for: Novel Blood-Biomarkers to Detect Retinal Neurodegeneration and Inflammation in Diabetic Retinopathy
Source: Int J Mol Sci. 2025 Mar 14;26(6):2625. doi: 10.3390/ijms26062625 (PMC11942211; doi:10.3390/ijms26062625)
Supplement: Supplementary file 1 [file ijms-26-02625-s001.zip]

Archive with 1 entries (1 files):
- ijms-3409987-supplementary.xlsx
