# Supplementary material for: Novel Blood-Biomarkers to Detect Retinal Neurodegeneration and Inflammation in Diabetic Retinopathy
Source: Int J Mol Sci. 2025 Mar 14;26(6):2625. doi: 10.3390/ijms26062625 (PMC11942211; doi:10.3390/ijms26062625)
Supplement: Supplementary file 1 [file ijms-26-02625-s001.zip › ijms-3409987-supplementary.xlsx]

## Sheet: Suplementary 1
Disease (none/comorbidities)	no comorbidities	comorbidities
DM (10/9)	hypertension, hyperlipidemia, lower back pain, obesity, dyslipidemi, essentiel hypertension, astma, balanitis, hypercholesterolæmi, microvascular complications to diabetes (foot wound, Charcot foot, ortostatic hypotension), depression, lipom, fracture of fifth finger	chronic obstructive lung disease, chronic pancreatitis, disease in the hypofysen, ortostatic hypothension, primary artrosis, rheumatic polymyalgia, thyrotoxicose, chronic heart disease, arteriosclerotic heart disease, primary billiar livercirrosis, hypercholesterolemia
NPDR (5/8)	hypertension. Chronic obstrutive lung disease, alcoholic liver (normale liver blood parameters), hyperlipidemia, pain, previous brain infact (no sequelae)	obesity, dupuytrens kontraction, heartfailure, hyperlipidemia, braininfact, bipolar affective disorder, breast cancer, infektios endocarditis, T-cell-lymfoma, hypertension, chonic iskemic heart disease, podegra, kidney insufficience, hypercholesterolemia, nefropathy, previous acute myocardie infact with sequelae, heartinsufficience, low eGFR, high creatinine, high ALAT, heart insufficience, shoul…
PDR (3/5)	hypertension, hyperlipidæmi, kronisk iskæmisk hjertesygdom, dyslipidæmi, protitis, prostatasten, hyperlipidemia, dupuytrens kontraktur, søvnabnø.	Chronic ischemic heart disease, disease in the nervous system, lichen sclerosis, neuropatic nefropathy,deep venous trombosis, hyperlipidemia, braininfact, bipolar affektive disorder, breastcancer, kidneyinsufficience, hyperlipidemia, osteoporosis, hypertension, colapse of columnavertebralis, chronic ischemic heart disease, artificial heartvalve, leftsided heartfailure, atrieflimren, braininfact w…
DME (7/4)	backpain, sleepapnea, hypertriglyceridemia, hyperlipidemia, distorsion of columna, inactive psoriasisartritis	heartfailure, atrieflimmer, brain infact with sequelae (paresis/afasia), hypercholesterolemia, gallbladder stone, acute pancreatitis, acute respiratoryinsufficiens, apoplexia cerebri with sequelae, transient cerebral ischemia, hypercholesterolemia, analcancer, papillary tumour in urinary bladder, analfistel
POAG (11/5)	essentiel hypertension, hip arthrosis articulatio, erectile dysfunction, hyperactive bladder, colon adenom, osteoporosis	thyreoidea disease, meningeom, abducenceparesis, colon divertikles, knee surgery, ischemic heart disease, prostata disease
NTG (5/2)	essential hypertension, hiatus hernie, sleep apnea, pacemacer for sick sinusknude, kneeartrosis, contusion of hip, dupuytrens contracture	benign anal tumour, breat cancer, atrieflimmer
IOH (3/1)	prostesis of kneejoint, discusprolap in back	trombocytopenia
RP (13/3)	previous joint injury, adrenal gland adenoma, hysterektomy, hearing loss, previous trauma of the left kneejoint, depression, borderline personality	hypothyroidism
STGD (22/15)	essential hypertension, discusprolaps, vertigo, gall bladder malabsoroption. obsessive compulsive disorder, psoriasis, hearing loss, previous resolved lung emboli and sinus trombosis, diafragmahernie, chronic lanryngitis, bronchiectasia, previous breast cancer (2011), hyperthyroidism, asthma	hypofysisinsufficiens (androgen and thyroidsubstitution), previous subachanoidal hemoragia, myopatia, diabetes, arteriel hypertension, hypertension, breatpain, artrosis, stressincontinens, acute alcoholintoxication, hypercholesterolemia, Guillan-Barres syndrome, trafic trauma, pronounced chronic pain, recurrent depression, massive paintreatment, cervical dystonia in treatment with botox, struma w…
controls (20/0)	hypertrophia conchae nasalis, aspergers syndrome, discus prolaps, knee prothesis

## Sheet: suplementary2.
Group	variable	contrast	result_full_est	result_full_pvalue
Head all	nfl	DR / Control	1.81 (1.43,2.28)	p=<.001/<.001
Head all	nfl	Glaukom / DR	0.54 (0.41,0.72)	p=<.001/<.001
Head all	nfl	IRD / DR	0.49 (0.39,0.61)	p=<.001/<.001
no comorb	nfl	DR / Control	1.50 (1.14,1.96)	p=.004/.03
no comorb	nfl	Glaukom / DR	0.69 (0.51,0.94)	p=.02/.10
no comorb	nfl	IRD / DR	0.60 (0.47,0.77)	p=<.001/.002
comorb	nfl	DR / Control	2.17 (1.47,3.21)	p=<.001/.002
comorb	nfl	Glaukom / DR	0.49 (0.28,0.85)	p=.01/.07
comorb	nfl	IRD / DR	0.40 (0.26,0.61)	p=<.001/.001

## Sheet: suplementary3
Group	variable	contrast	result_full_est	result_full_pvalue
Subgr_all	nfl (subgroup)	Diabetes (DME) / Controls	2.35 (1.67,3.30)	p=<.001/<.001
Subgr_all	nfl (subgroup)	Diabetes (DME) / Diabetes (DM)	2.52 (1.71,3.72)	p=<.001/<.001
Subgr_all	nfl (subgroup)	Diabetes (NPDR) / Controls	1.39 (1.01,1.92)	p=.04/.24
Subgr_all	nfl (subgroup)	Diabetes (NPDR) / Diabetes (DM)	1.50 (1.04,2.16)	p=.03/.19
Subgr_all	nfl (subgroup)	Diabetes (NPDR) / Diabetes (DME)	0.59 (0.39,0.90)	p=.01/.12
Subgr_all	nfl (subgroup)	Diabetes (PDR) / Controls	1.89 (1.28,2.79)	p=.001/.02
Subgr_all	nfl (subgroup)	Diabetes (PDR) / Diabetes (DM)	2.04 (1.33,3.12)	p=.001/.02
Subgr_all	gfap (subgroup)	Diabetes (DM) / Controls	0.69 (0.55,0.87)	p=.002/.02
Subgr_all	gfap (subgroup)	Diabetes (DME) / Diabetes (DM)	1.53 (1.11,2.12)	p=.01/.10
Subgr_all	gfap (subgroup)	Diabetes (PDR) / Diabetes (DM)	1.53 (1.07,2.19)	p=.02/.15
Subgr_all	cxcl (subgroup)	RD (STGD) / RD (RP)	0.67 (0.45,1.00)	p=.05/.26
no comorb	nfl (subgroup)	Diabetes (DME) / Controls	1.58 (1.11,2.26)	p=.01/.17
no comorb	nfl (subgroup)	Diabetes (DME) / Diabetes (DM)	1.55 (1.03,2.34)	p=.03/.31
no comorb	nfl (subgroup)	Diabetes (PDR) / Controls	1.95 (1.17,3.24)	p=.01/.17
no comorb	nfl (subgroup)	Diabetes (PDR) / Diabetes (DM)	1.91 (1.12,3.26)	p=.02/.20
no comorb	gfap (subgroup)	Diabetes (DM) / Controls	0.64 (0.47,0.85)	p=.003/.15
no comorb	gfap (subgroup)	Diabetes (DME) / Diabetes (DM)	1.60 (1.11,2.30)	p=.01/.17
no comorb	gfap (subgroup)	Diabetes (PDR) / Diabetes (DM)	1.65 (1.03,2.66)	p=.04/.31
comorb	nfl (subgroup)	Diabetes (DME) / Controls	4.73 (2.48,9.01)	p=<.001/<.001
comorb	nfl (subgroup)	Diabetes (DME) / Diabetes (DM)	5.36 (2.60,11.04)	p=<.001/<.001
comorb	nfl (subgroup)	Diabetes (NPDR) / Controls	1.62 (1.00,2.63)	p=.05/.32
comorb	nfl (subgroup)	Diabetes (NPDR) / Diabetes (DM)	1.84 (1.02,3.30)	p=.04/.30
comorb	nfl (subgroup)	Diabetes (NPDR) / Diabetes (DME)	0.34 (0.16,0.72)	p=.005/.10
comorb	nfl (subgroup)	Diabetes (PDR) / Controls	1.88 (1.04,3.38)	p=.04/.30
comorb	nfl (subgroup)	Diabetes (PDR) / Diabetes (DM)	2.12 (1.08,4.18)	p=.03/.30
comorb	nfl (subgroup)	Diabetes (PDR) / Diabetes (DME)	0.40 (0.18,0.89)	p=.03/.30
comorb	cxcl (subgroup)	RD (STGD) / Controls	0.68 (0.47,0.97)	p=.03/.30
